# Supplementary material for: Adaptive Gene Expression Induced by a Combination of IL-1β and LPS in Primary Cultures of Mouse Astrocytes
Source: Cells. 2025 Nov 5;14(21):1737. doi: 10.3390/cells14211737 (PMC12610311; doi:10.3390/cells14211737)
Supplement: Supplementary file 1 [file cells-14-01737-s001.zip]

Archive with 1 entries (1 files):
- cells-3895573-supplementary.pdf
